# Supplementary material for: FRIDA: A Four-Factor Adaptive Screening Tool for Demoralization, Anxiety, Irritability, and Depression in Hospital Patients
Source: J Clin Med. 2025 Oct 2;14(19):6992. doi: 10.3390/jcm14196992 (PMC12524418; doi:10.3390/jcm14196992)
Supplement: Supplementary file 1 [file jcm-14-06992-s001.zip]

Archive with 1 entries (1 files):
- jcm-3897713-supplementary.pdf
